# Supplementary material for: Discovery of New Hydrazone-Thiazole Polyphenolic Antioxidants through Computer-Aided Design and In Vitro Experimental Validation
Source: Int J Mol Sci. 2023 Aug 26;24(17):13277. doi: 10.3390/ijms241713277 (PMC10487687; doi:10.3390/ijms241713277)
Supplement: Supplementary file 1 [file ijms-24-13277-s001.zip]

Archive with 1 entries (1 files):
- ijms-2557222-supplementary.pdf
